# Supplementary material for: Changes in N-glycans of IgG4 and its relationship with the existence of hypocomplementemia and individual organ involvement in patients with IgG4-related disease
Source: PLoS One. 2018 Apr 19;13(4):e0196163. doi: 10.1371/journal.pone.0196163 (PMC5908088; doi:10.1371/journal.pone.0196163)
Supplement: S1 Data — (XLSX) [file pone.0196163.s006.xlsx]

## Sheet: Sheet1
Concentration of each glycome released from IgG4 isolated from sera of patients with IgG4-related desease (IgG4RD) and healthy controls (HC) (pmol/mg)
IgG4RD
m/z	1387.51	1590.59	1606.59	1647.61	1752.64	1793.67	1809.67	1914.7	1955.72	2057.76	2073.75	2114.78	2117.78	2219.81	2260.84	2276.83	2378.86	2422.89	2524.92	2581.94	2626.95	2728	2890.05
Glycan code	3 3 1 0 0	3 4 1 0 0	4 4 0 0 0	3 5 0 0 0	4 4 1 0 0	3 5 1 0 0	4 5 0 0 0	5 4 1 0 0	4 5 1 0 0	4 4 1 1 0	5 4 0 1 0_x000D_	4 5 0 1 0	5 5 1 0 0	5 4 1 1 0_x000D_	4 5 1 1 0	5 5 0 1 0_x000D_	5 4 0 2 0_x000D_	5 5 1 1 0	5 4 1 2 0_x000D_	5 5 0 2 0	6 5 1 1 0_x000D_	5 5 1 2 0	6 5 1 2 0_x000D_		総計pmol/mg
IgG4RD 1	95.2756	4517.32	0	0	2209.45	710.236	0	791.339	496.85	559.055	70.8661	0	132.283	1875.59	429.134	70.8661	214.173	594.488	1458.27	58.2677	0	891.339	0		15174.8
IgG4RD 2	162.4	6282.4	82.4	0	2188	760	0	512	527.2	820.8	100.8	0	136.8	1711.2	430.4	72.8	192.8	718.4	1527.2	0	0	754.4	0		16980
IgG4RD 3	0	5385.04	0	114.961	1837.01	2317.32	100.787	800	1238.58	461.417	0	97.6378	310.236	1955.12	1300.79	149.606	230.709	1440.16	1388.98	130.709	147.244	2519.69	103.937		22029.9
IgG4RD 4	85.567	5775.26	0	0	2575.26	1600	0	1109.28	875.258	529.897	0	0	230.928	2248.45	626.804	134.021	164.948	920.619	1053.61	95.8763	0	1341.24	0		19367
IgG4RD 5	83.9286	5798.21	87.5	114.286	1673.21	1701.79	94.6429	571.429	830.357	398.214	0	0	205.357	1310.71	794.643	123.214	123.214	919.643	1025	83.9286	91.0714	1180.36	0		17210.7
IgG4RD 6	73.4177	4332.91	102.532	86.0759	1924.05	1210.13	89.8734	850.633	726.582	363.291	81.0127	0	224.051	1631.65	598.734	116.456	143.038	867.089	1032.91	77.2152	74.6835	1177.22	0		15783.5
IgG4RD 7	0	4901.64	0	0	2319.67	1401.64	0	965.574	967.213	539.344	103.279	0	268.852	2332.79	840.984	172.131	291.803	1254.1	1693.44	157.377	100	2098.36	98.3607		20506.6
IgG4RD 8	0	3190.57	75.4717	56.6038	1377.36	792.453	71.6981	613.208	618.868	224.528	69.8113	0	213.208	916.981	356.604	118.868	250.943	745.283	516.981	79.2453	0	758.491	0		11047.2
IgG4RD 9	0	4236.59	0	65.8537	1667.07	1291.46	89.0244	789.024	901.22	270.732	80.4878	820	303.659	1209.76	570.732	153.659	240.244	1206.1	719.512	87.8049	81.7073	1197.56	0		15982.2
IgG4RD 10	0	6884.21	0	0	2968.42	2326.32	0	1565.79	1400	663.158	0	0	486.842	3365.79	1034.21	213.158	405.263	1726.32	2057.89	165.789	0	2776.32	0		28039.5
IgG4RD 11	63.9535	4530.23	86.0465	94.186	1772.09	953.488	95.3488	395.349	656.977	316.279	102.326	66.2791	169.767	740.698	441.86	98.8372	202.326	640.698	576.744	0	63.9535	579.07	0		12646.5
IgG4RD 12	127.5	5730	87.5	0	1530	1097.5	0	390	580	457.5	192.5	0	122.5	917.5	585	0	557.5	580	765	0	102.5	607.5	0		14430
m/z	1387.51	1590.59	1606.59	1647.61	1752.64	1793.67	1809.67	1914.7	1955.72	2057.76	2073.75	2114.78	2117.78	2219.81	2260.84	2276.83	2378.86	2422.89	2524.92	2581.94	2626.95	2728	2890.05
Glycan code	3 3 1 0 0	3 4 1 0 0	4 4 0 0 0	3 5 0 0 0	4 4 1 0 0	3 5 1 0 0	4 5 0 0 0	5 4 1 0 0	4 5 1 0 0	4 4 1 1 0	54010	4 5 0 1 0	5 5 1 0 0	5 4 1 1 0_x000D_	4 5 1 1 0	5 5 0 1 0_x000D_	5 4 0 2 0_x000D_	5 5 1 1 0	5 4 1 2 0_x000D_	5 5 0 2 0	6 5 1 1 0_x000D_ 5 5 2 0 1	5 5 1 2 0	6 5 1 2 0_x000D_
HC 1	0	4070	0	0	2437.5	1210	0	1220	780	382.5	47.5	75	302.5	1530	450	130	372.5	867.5	897.5	100	0	1197.5	0		16070
HC 2	0	3616.13	0	0	3196.77	958.065	0	1561.29	835.484	441.935	145.161	77.4194	358.065	1603.23	358.065	183.871	893.548	987.097	900	0	0	1112.9	0		17229
HC 3	0	3291.67	0	0	4166.67	775	0	2625	816.667	533.333	133.333	125	441.667	2341.67	291.667	233.333	1008.33	1150	1250	0	0	1283.33	0		20466.7
HC 4	0	3800	58	0	1150	1106	56	456	502	224	38	0	114	750	358	78	60	422	404	0	0	498	0		10074
HC 5	0	2964	54	0	1406	796	46	590	446	220	90	0	120	612	238	86	266	368	320	0	0	384	0		9006
HC 6	0	3784	62	0	1456	1110	56	544	542	242	86	0	138	722	320	70	268	428	374	0	0	490	0		10692
HC 7	0	3096	94	0	1658	724	70	658	480	240	138	0	148	820	250	96	196	496	486	0	0	478	0		10128
HC 8	0	1948	66	0	1628	444	36	756	322	240	102	0	98	854	136	76	256	328	394	0	0	328	0		8012
